# Supplementary material for: Genome Characteristic of Bordetella parapertussis Isolated from Iran
Source: Curr Microbiol. 2022 Sep 10;79(10):314. doi: 10.1007/s00284-022-03009-x (PMC9464130; doi:10.1007/s00284-022-03009-x)
Supplement: Supplementary file 1 — Supplementary file1 (XLSX 14 kb) [file 284_2022_3009_MOESM1_ESM.xlsx]

## Sheet: CIRSPR
Strain	Sequence_basename	Duplicated_Spacers	CRISPR_Id	CRISPR_Start	CRISPR_End	CRISPR_Length	Potential_Orientation (AT%)	CRISPRDirection	Consensus_Repeat	Repeat_ID (CRISPRdb)	Nb_CRISPRs_with_same_Repeat (CRISPRdb)	Repeat_Length	Spacers_Nb	Mean_size_Spacers	Standard_Deviation_Spacers	Nb_Repeats_matching_Consensus	Ratio_Repeats_match/TotalRepeat	Conservation_Repeats (% identity)	EBcons_Repeats	Conservation_Spacers (% identity)	EBcons_Spacers	Repeat_Length_plus_mean_size_Spacers	Ratio_Repeat/mean_Spacers_Length	CRISPR_found_in_DB (if sequence IDs are similar)	Evidence_Level
RBP134	NODE_2_length_276681_cov_109_477_ID_466	0	NODE_2_length_276681_cov_109_477_ID_466_1	122702	122786	84	Unknown	Unknown	CTGTCCCCGCGGGGACAGGCACC	Unknown	0	23	1	39	0	2	1	100	100	100	100	62	0.589744	0	1	CTGTCCCCGCGGGGACAGGCACCCTGTCATACGCCATGAACGCTTGACGGCCAAGACGGTATCTGTCCCCGCGGGGACAGGCACC
RBP134	NODE_7_length_155092_cov_106_994_ID_1254	0	NODE_7_length_155092_cov_106_994_ID_1254_1	70653	70739	86	Forward	Unknown	CGTGGTGCCTGTCCCCGCGGGGAC	Unknown	0	24	1	39	0	2	1	100	100	100	100	63	0.615385	0	1	CGTGGTGCCTGTCCCCGCGGGGACGGATACCGTCTTAGGAGCGGGGAGGGTGGTGCGGGGGAACGTGGTGCCTGTCCCCGCGGGGAC
RBP134	NODE_16_length_97351_cov_102_018_ID_708	0	NODE_16_length_97351_cov_102_018_ID_708_1	97076	97172	96	Reverse	F [0.37,0 Confidence: MEDIUM]	GTGCCTGTCCCGGCGGGGACAGGCACCC	R5975	5	28	1	41	0	2	1	100	100	100	100	69	0.682927	0	1	GTGCCTGTCCCGGCGGGGACAGGCACCCAGCCGCAGATGTCAGTCCCCATGCCGCTGGCGCATGACGGCGTGCCTGTCCCGGCGGGGACAGGCACCC
RBP134	NODE_17_length_93752_cov_97_2718_ID_794	0	NODE_17_length_93752_cov_97_2718_ID_794_1	42021	42094	73	Reverse	R [0,0.37 Confidence: MEDIUM]	GGCGCCTGTCCCGGCGGGGACAG	R4894	3	23	1	28	0	1	0.5	95.6522	95.6522	100	100	51	0.821429	0	1	GGCGCCTGTCCCGGCGGGGACAGATACCGTCTTGGCAGGCCAGCGGGACGGGGTGCCTGTCCCGGCGGGGACAG
RBP134	NODE_39_length_41202_cov_106_866_ID_1845	0	NODE_39_length_41202_cov_106_866_ID_1845_1	9658	9739	81	Forward	R [0,0.37 Confidence: MEDIUM]	GGCGCCTGTCCCGGCGGGGACAG	R4894	3	23	1	36	0	1	0.5	95.6522	95.6522	100	100	59	0.638889	0	1	GGCGCCTGTCCCGGCGGGGACAGACGCCGTCTTGGCAGTGGCGCTCATGGCGCACGACGGGTGCCTGTCCCGGCGGGGACAG
RBP134	NODE_49_length_26154_cov_117_248_ID_2188	0	NODE_49_length_26154_cov_117_248_ID_2188_1	156	249	93	Forward	Unknown	GTGCCTGTCCCGGCGGGGACAGGCAC	Unknown	0	26	1	42	0	2	1	100	100	100	100	68	0.619048	0	1	GTGCCTGTCCCGGCGGGGACAGGCACGCCCGCACAGCGGGCGCAGCGTGGGGGTTTTCCTGGGCCCGGGTGCCTGTCCCGGCGGGGACAGGCAC
RBP134	NODE_58_length_11634_cov_89_1885_ID_2573	0	NODE_58_length_11634_cov_89_1885_ID_2573_1	10546	10632	86	Forward	Unknown	CTGTCCCCGCGGGGACAGGCACACT	Unknown	0	25	1	37	0	1	0.5	96	96	100	100	62	0.675676	0	1	CTGTCCCCGCGGGGACAGGCACACTGCCGTACGCCATCGACGCTAGCCCGCCAAGACGGTATCTGTCCCTGCGGGGACAGGCACACT

## Sheet: Cas
#SequenceID	Cas-type/subtype	Gene status	System	Type	Begin	End	length	Strand	Nuc-sequence
NODE_19_length_86370_cov_96_5565_ID_1313_7	Cas3_1_I	accessory	General-Class1	CDS	5946	6551	605	-	TCAGCCCGCGCGCCACTGGCTGCGCTCGATCATGCGCGCAAAGATGGTGAACGCTTGCGGATCGGTGCGCGCGCCTTGCTCGGCTTCCAGCATGGCCATGGTGCGGTCATGCGGAACCGGGGAGCGGTAGGGGCGGTGCGCGGTAATCGCGTCATAGGCGTCGACCAGCGCGATCAGGCGCGCCTCGAGCGGTATGGCCTCGCCGGCCAGCCCGTCGGGATAGCCCGATCCGTCGTAGTGCTCGTGATGGTGCCTGACGATGCGGCCGATCGCCGCGCCGTCGTCCAGCCCGGTTGCCGCGATGATGCGCTCGCCCAGCACGCTGTGTTCCTGCATGTGGGTCCAGTCTTCGCCCAGCAGGCGGCCCGGATGATGCAGGACGCGATCGGCCACGCCCAG…
NODE_25_length_75351_cov_103_582_ID_1107_6	Cas3_0_I	accessory	General-Class1	CDS	6376	9831	3455	-	TTATTTCAGTGCGCGCAGGACGGCGCGCACTGCGTCGGCGCGGGCGGCGATCTGAGGCGCCTTGATCTCCACCCGCAGTTTGTCCTGGCCGGACAGCTTGATATGGCGCTGGCGCTGCACCAGCTCGATGATGCGCAAGGGGTCGACCGTGGTCTTGGCACCGAACTGCAGCAGGGCCTGCGTTTCGCTGGCGTCGATCTTGACGATGCCCAGCGGTTGCGCGGCCAGGCGCAGGCGGTGCGTGGCCAGCAACGTCTGCGCGGCTTCGGGCAGTTTACCGAAACGGTCGATGAGTTCTTCCTGGATGCGGATCAGGTCGTCTTCGCCGTCGGCATGCGACAGGCGCTTGTAGATGGCCAGGCGGCCATGCACGTCCGGACAGTAGTCCGACGGCAGCAG…
