# Supplementary material for: Genome Characteristic of Bordetella parapertussis Isolated from Iran
Source: Curr Microbiol. 2022 Sep 10;79(10):314. doi: 10.1007/s00284-022-03009-x (PMC9464130; doi:10.1007/s00284-022-03009-x)
Supplement: Supplementary file 2 — Supplementary file2 (XLSX 20 kb) [file 284_2022_3009_MOESM2_ESM.xlsx]

## Sheet: info
Genomic characteristic of Iranian Bordetella pertussis isolate IRBP134
By Azadeh Safarchi et al.
Sheet-1	SNP infromation
Sheet-2	Short insertion and deletion
Sheet-3	Major virulence associated genes and MLST analysis

## Sheet: SNPs
Site	REF	Final_nucleotide in IRBP134	gene	Locus	Protein
33361	G	A	tufB		elongation factor Tu
51409	C	T		BPP0058	50S ribosomal protein L17
126606	G	A		BPP0119	putative membrane protein (Pseudogene)
214391	T	C		BPP0201	5-formyltetrahydrofolate cyclo-ligase family protein
238953	T	C		BPP0227	putative branched-chain amino acid transport system permease
304480	A	G		BPP0294	conserved hypothetical protein
355447	T	C		BPP0334	putative acetolactate synthase large subunit
434389	T	G		BPP0416	3-hydroxybutyryl-CoA dehydrogenase
440181	T	C	ppc	BPP0418	phosphoenolpyruvate carboxylase
456319	T	C		BPP0433	putative exported protein
478082	A	G		BPP0452	autotransporter
506330	C	T		BPP0473	probable LysR-family transcriptional regulator
537408	T	C		BPP0504	prolyl iminopeptidase
670887	T	C		BPP0631	enoyl-CoA hydratase/isomerase family protein
745562	T	C		BPP0706	putative transcriptional regulator
835112	C	T		BPP0781	putative ABC transporter permease protein
845892	C	T		BPP0790	probable glycosyltransferase
886635	G	A		BPP0822	autotransporter
899071	T	C	intergenic	BPP0792p	putative taurine dioxygenase
934619	T	C	brkB		serum resistance protein	allele 6
1110046	G	T	intergenic	BPP1032p	putative hydrolase
1147248	C	T		BPP1072	putative membrane transport protein (pseudogene)
1254386	A	G		BPP1178	conserved hypothetical protein
1284365	T	C		BPP1208	conserved hypothetical protein
1345743	T	G		BPP1249	putative membrane protein
1524915	A	C	intergenic	BPP1425p	conserved hypothetical protein
1546700	A	G		BPP1446	probable ATP-binding ABC transporter protein (Pseudogene)
1670355	T	C		BPP1564	putative glutamine-binding periplasmic protein precursor (pseudogene)
1724458	T	C		BPP1615	putative membrane protein
1797528	T	C		BPP1688	putative inner membrane transport permease
1889834	T	C	acpS	BPP1763	putative holo-[acyl-carrier protein] synthase
2152487	G	C		BPP2011	putative exported protein
2263483	T	C	intergenic	BPP2114p	Putative GntR-family transcriptional regulator
2277650	A	G		BPP2128	Putative ABC transport system, integral membrane protein
2285894	T	C		BPP2138	putative exported protein
2415183	A	G		BPP2268	putative membrane protein
2424205	G	A		BPP2276	probable methyltransferase
2476678	C	G	intergenic	BPP2324p	maleate cis-trans isomerase (Pseudogene)
2488800	A	G		BPP2337	putative sulfatase
2580381	G	A	intergenic	BPP2413p	putative LysR-family transcriptional regulator
2640206	C	T		BPP2461	putative transcriptional regulator
2654481	T	A		BPP2476	hypothetical protein
2699943	C	G		BPP2505	conserved hypothetical protein
2796401	C	G	intergenic
2814248	T	C		BPP2616	putative integral membrane protein
2814848	A	G	pyrB	BPP2617	aspartate transcarbamoylase
2982548	A	G		BPP2783	carboxymethylenebutenolidase
3098978	A	G		BPP2890	putative alpha-amylase (pseudogene)
3129317	G	C		BPP2915	putative exported protein
3160781	G	A	wcbR	BPP2950	putative type I polyketide synthase
3230527	A	G		BPP3004	putative cytochrome C
3240120	C	A	oplaH	BPP3012	5-oxoprolinase
3521939	T	C		BPP3264	putative transcriptional regulator
3522420	A	G	intergenic	BPP3264p
3548701	A	C		BPP3290	conserved hypothetical protein
3553813	C	T	rnc	BPP3295	ribonuclease III	allele1
3581182	G	T	trpB	BPP3325	tryptophan synthase beta chain
3633118	A	G		BPP3371	putative acetolactate synthase large subunit
3639542	A	C	intergenic	bfrEp	probable TonB-dependent receptor for iron transport (pseudogene)
3688208	C	T		BPP3417	probable short-chain dehydrogenase
3731551	T	G	mar	BPP3454	possible membrane efflux protein
3812100	G	A		BPP3526	probable MerR-family transcriptional regulator
3825954	A	G	intergenic	BPP3541p	conserved hypothetical protein
3908957	T	C	ggt	BPP3615	gamma-glutamyltranspeptidase
3975751	T	C		BPP3677	probable ABC transporter, ATP-binding protein
3997045	A	C		BPP3697	putative dioxygenase
4000140	A	G		BPP3700	putative exported protein
4011821	A	C		BPP3711	putative membrane protein
4053968	T	C	ddlb		D-alanine--D-alanine ligase B
4073185	C	T	intergenic
4073195	C	T	intergenic
4127281	A	G		BPP3812	putative membrane protein
4162892	C	G		BPP3844	putative exported protein
4213438	C	G	dbpA	BPP3894	probable ATP-dependent RNA helicase
4307083	T	G		BPP3978	conserved hypothetical protein
4319334	G	A		BPP3984	putative outer membrane protein
4384942	A	C		BPP4050	putative Sodium:sulfate symportert
4471644	A	G	atpG		ATP synthase gamma chain
4532904	A	G		BPP4201	serine--glyoxylate aminotransferase
4590041	T	G		BPP4251	conserved hypothetical protein
4597218	A	G	intergenic
4617965	G	A	intergenic	petAp	ubiquinol-cytochrome C reductase iron-sulfur subunit

## Sheet: indels
Site in Reference	REF	Final_nucleotide	INDEL status	Number of bases	Location	Locus	Protein
354968	T	TGGCGCGGCAGGGCC	insertion/deletion		genic	BPP0334	putative acetolactate synthase large subunit
1024954	A	AC	insertion	1	genic	BPP0954	putative membrane transport protein (pseudogene)
1035325	CGGCAGGCAGGCAGGCAGGC	CGGCAGGCAGGCAGGC	deletion	4	genic	BPP0965	putative alcohol dehydrogenase (pseudogene)
1224028	CGGGGGGGGGG	CGGGGGGGGGGGG	insertion	1	intergenic
1727443	TGGGGGGGGG	TGGGGGGGG	deletion	1	intergenic
1792993	CGGGGGGGGGG	CGGGGGGG	insertion	3	intergenic
1976780	GCCC	GCCCC	deletion	1	genic	BPP1855	conserved hypothetical protein (pseudogene)
1983071	ATTTTTTTTTTT	ATTTTTTTTTT	deletion	1	intergenic
2161190	GT	G	deletion	2	intergenic
2408580	AGGGGGG	AGGGGGGGG	insertion	2	intergenic
2709314	AGGGGGGG	AGGGGGG	deletion	1	intergenic
3884655	GTTTTTTTT	GTTTTTTTTT,GTTTTTTTTTT	insertion	1	intergenic
4627819	AGGGGGGGGGGGGGG	AGGGGGGGG	deletion	1	intergenic

## Sheet: VG
Locus	B. parapertussis 12822	IRBP134
Virulence associated genes
ptxS1 (BORD005014)	3	3
ptxS2 (BORD005015)	3	3
ptxS3 (BORD005016)	3	3
ptxS4 (BORD005017)	3	3
ptxS5 (BORD005018)	3	3
prn (BORD0050019)	3	3
fim2 or fimW (BORD0050020)	5	5
fim3 or fimH (BORD0050021)	8	8
brkB (BORD0050023)	2	6
cyaA (BORD0050031)	3	3
bvgA (BORD0050032)	1	1
bvgS (BORD0050033)	3	3
MLST Typing
adk	2	2
fumC	2	2
glyA	2	2
icd	2	2
pepA	2	2
pgm	5	5
ST	19	19
