# Supplementary material for: Genome Characteristic of Bordetella parapertussis Isolated from Iran
Source: Curr Microbiol. 2022 Sep 10;79(10):314. doi: 10.1007/s00284-022-03009-x (PMC9464130; doi:10.1007/s00284-022-03009-x)
Supplement: Supplementary file 3 — Supplementary file3 (XLSX 53 kb) [file 284_2022_3009_MOESM3_ESM.xlsx]

## Sheet: info
Genome characteristic of Bordetella parapertussis isolated from Iran
Azadeh Safarchi et. al
Sheet 1	Global isoaltes details
sheet 2	Common SNPs in clades

## Sheet: Sheet1
Isolate name	Year of isolation	Country	Accession Number
BP12822	1993	Germany	NC_002928.3
J778	2017	USA	SRR10249911
AKH-4-04	2004	Austria	SRR12369562
J978	2017	USA	SRR11099996
J976	2017	USA	SRR11099997
J975	2017	USA	SRR11099998
J974	2017	USA	SRR11099999
J677	2016	USA	SRR10249912
F585	1993	USA	SRR10258105
ATCC-53893	NA	NA	SRR13259121
B337	1977	USA	SRR10258068
B144	1975	USA	SRR10258091
45803-292	NA	Universiy of Oxford	ERR380646
B160	1974	USA	SRR10258070
IRBP134	2015	Iran	SRS8412146
FDAARGOS_177	NA	USA	SRR2823721
502474-16	2016	Switzerland	SRR13259126
45803-291	NA	Universiy of Oxford	ERR380645
A005	1985	USA	SRR10258066
B149	1985	USA	SRR10258080
J611	2016	USA	SRR10253878
H102	2009	USA	SRR10253866
E762	2004	USA	SRR10258114
D577	1999	USA	SRR10258064
A747	1993	USA	SRR10258102
B271	1998	USA	SRR10258069
E843	2004	USA	SRR10258112
J167	2014	USA	SRR10253796
H581	2010	USA	SRR10253840
H314	2009	USA	SRR10253857
H554	2010	USA	SRR10253846
45803-293	NA	Universiy of Oxford	ERR380647
I457	2012	USA	SRR10253807
H104	2009	USA	SRR10253865
TJ21.IS270	2018	China	SRR11048704
J786	2017	USA	SRR10253872
J324	2014	USA	SRR10253888
j069	2004	USA	SRR10258115
I143	2012	USA	SRR10253817
I458	2012	USA	SRR10253806
I768	2012	USA	SRR10253804
I139	2012	USA	SRR10253818
I267	2012	USA	SRR10253814
H101	2009	USA	SRR10253867
H904	2012	USA	SRR10258088
H889	2012	USA	SRR10258090
J284	2014	USA	SRR10253779
45803-294	NA	Universiy of Oxford	ERR380648
H105	2009	USA	SRR10253864
I962	2013	USA	SRR10253803
FR6242_S122	2018	France	ERR2854573
J456	2016	USA	SRR10253883
H242	2008	USA	SRR10253862
J292	2014	USA	SRR10253773
J711	2016	USA	SRR10253875
J293	2014	USA	SRR10253892
J792	2017	USA	SRR10253870
J859	2017	USA	SRR10253868
J676	2016	USA	SRR10253877
J602	2016	USA	SRR10253879
J593	2016	USA	SRR10253881
J158	2014	USA	SRR10253798
J156	2014	USA	SRR10253799
J220	2014	USA	SRR10253788
J283	2014	USA	SRR10249909
J069	2013	USA	SRR10253802
I287	2012	USA	SRR10249899
I301	2012	USA	SRR10253811
45803-296	NA	Universiy of Oxford	ERR380650
J835	2017	USA	SRR10253869
I308	2012	USA	SRR10253810
J297	2014	USA	SRR10253891
H100	2009	USA	SRR10253871
J599	2016	USA	SRR10253880
J396	2015	USA	SRR10253884
J166	2014	USA	SRR10253797
J116	2014	USA	SRR10253800
J307	2014	USA	SRR10253890
J211	2014	USA	SRR10253793
I440	2012	USA	SRR10258085
I288	2012	USA	SRR10253812
J217	2014	USA	SRR10253791
45803-295	NA	Universiy of Oxford	ERR380649
J221	2014	USA	SRR10253787
H555	2010	USA	SRR10253845
H580	2010	USA	SRR10253841
I326	2012	USA	SRR10253808
I133	2012	USA	SRR10253819
J285	2014	USA	SRR10249907
J282	2014	USA	SRR10253781
J287	2014	USA	SRR10253777
J290	2014	USA	SRR10253775
J291	2014	USA	SRR10253774
J326	2014	USA	SRR10253887
J328	2015	USA	SRR10253885
J327	2015	USA	SRR10253886
I325	2012	USA	SRR10253809
J218	2014	USA	SRR10253790
J219	2014	USA	SRR10253789
J278	2014	USA	SRR10253786
J280	2014	USA	SRR10253784
J289	2014	USA	SRR10253776
J281	2014	USA	SRR10253782
J279	2014	USA	SRR10253785

## Sheet: Sheet2
														Clade-1																					Clade-2
																																			SC-1		SC-2
Ref. position	Gene	Protein product	Common in	Reference	SRR10249911	SRR12369562	SRR11099996	SRR11099997	SRR11099998	SRR11099999	SRR10249912	SRR10258105	SRR13259121	SRR10258068	SRR10258091	ERR380646	SRR10258070	IRBP134	SRR2823721	SRR13259126	ERR380645	SRR10258066	SRR10258080	SRR10253878	SRR10253866	SRR10258114	SRR10258064	SRR10258102	SRR10258069	SRR10258112	SRR10253796	SRR10253840	SRR10253857	SRR10253846	ERR380647	SRR10253807	SRR10253865	SRR11048704	SRR10253872	SRR10253888	SRR10258115	SRR10253817	SRR10253806	SRR10253804	SRR10253818	SRR10253814	SRR10253867	SRR10258088	SRR10258090
51409	BPP0058	50S ribosomal protein L17	134-721	C	C	C	C	C	C	C	C	C	C	C	C	C	C	T	T	C	C	C	C	C	C	C	C	C	C	C	C	C	C	C	C	C	C	C	C	C	C	C	C	C	C	C	C	C	C
103045	intergenic		SC2-2	G	G	G	G	G	G	G	G	G	G	G	G	G	G	G	G	N	G	G	G	G	G	G	G	G	G	G	G	G	G	G	G	G	T	T	T	T	T	T	T	T	T	T	T	T	T
214391	BPP0210	5-formyltetrahydrofolate cyclo-ligase family protein	SC1-1	T	T	T	T	T	T	T	T	T	T	T	T	T	T	C	C	C	T	T	T	T	T	T	T	T	T	T	T	T	T	T	T	T	T	T	T	T	T	T	T	T	T	T	T	T	T
238953	BPP0227	putative branched-chain amino acid transport system permease	SRR13259121 to end	T	T	T	T	T	T	T	T	T	C	C	C	C	C	C	C	C	C	C	C	C	C	C	C	C	C	C	C	C	C	C	C	C	C	C	C	C	C	C	C	C	C	C	C	C	C
239452	BPP0228	putative high-affinity branched-chain amino acid transport ATP-binding protein	SRR10253797 to end	G	G	G	G	G	G	G	G	G	G	G	G	G	G	G	G	G	G	G	G	G	G	G	G	G	G	G	G	G	G	G	G	G	G	G	G	G	G	G	G	G	G	G	G	G	G
260223	BPP0250	conserved hypothetical protein	SRR10253819 to end	C	C	C	C	C	C	C	C	C	C	C	C	C	C	C	C	C	C	C	C	C	C	C	C	C	C	C	C	C	C	C	C	C	C	C	C	C	C	C	C	C	C	C	C	C	C
304480	BPP0294	conserved hypothetical protein	SRR13259121 to end	A	A	A	A	A	A	A	A	A	G	G	G	G	G	G	G	G	G	G	G	G	G	G	G	G	G	G	G	G	G	G	G	G	G	G	G	G	G	G	G	G	G	G	G	G	G
323249	intergenic		SRR10253841 to end	T	T	T	T	T	T	T	T	T	T	T	T	T	T	T	T	T	T	T	T	T	T	T	T	T	T	T	T	T	T	T	T	T	T	T	T	T	T	T	T	T	T	T	T	T	T
355447	BPP0334	putative acetolactate synthase large subunit	SC1-1	T	T	T	T	T	T	T	T	T	T	T	T	T	T	C	C	C	T	T	T	T	T	T	T	T	T	T	T	T	T	T	T	T	T	T	T	T	T	T	T	T	T	T	T	T	T
420634	BPP0401	putative LysR-family transcriptional regulator	ERR2854573 to end	A	A	A	A	A	A	A	A	A	A	A	A	A	A	A	A	A	A	A	A	A	A	A	A	A	A	A	A	A	A	A	A	A	A	A	A	A	A	A	A	A	A	A	A	A	A
434389	BPP0416	3-hydroxybutyryl-CoA dehydrogenase	Clade-1	T	T	T	T	T	T	T	T	T	T	G	G	G	G	G	G	G	G	G	G	G	G	G	G	G	G	G	G	G	G	G	T	T	T	T	T	T	T	T	T	T	T	T	T	T	T
440181	ppc	phosphoenolpyruvate carboxylase	SC1-1	T	T	T	T	T	T	T	T	T	T	T	T	T	T	C	C	C	T	T	T	T	T	T	T	T	T	T	T	T	T	T	T	T	T	T	T	T	T	T	T	T	T	T	T	T	T
456319	BPP0433	putative exported protein	SRR13259121 to end	T	T	T	T	T	T	T	T	T	C	C	C	C	C	C	C	N	C	C	C	C	C	C	C	C	C	C	C	C	C	C	C	C	C	C	C	C	C	C	C	C	C	C	C	C	C
472945	BPP0449	autotransporter	SRR10253841 to end	A	A	A	A	A	A	A	A	A	A	A	A	A	A	A	A	N	A	A	A	A	A	A	A	A	A	A	A	A	A	A	A	A	A	A	A	A	A	A	A	A	A	A	A	A	A
478082	BPP0452	autotransporter	Clade-1	A	A	A	A	A	A	A	A	A	A	G	G	G	G	G	G	N	G	G	G	G	G	G	G	G	G	G	G	G	G	G	A	A	A	A	A	A	A	A	A	A	A	A	A	A	A
506330	BPP0473	probable LysR-family transcriptional regulator	134-721	C	C	C	C	C	C	C	C	C	C	C	C	C	C	T	T	C	C	C	C	C	C	C	C	C	C	C	C	C	C	C	C	C	C	C	C	C	C	C	C	C	C	C	C	C	C
537408	BPP0504	prolyl iminopeptidase	SRR10258105 to end	T	T	T	T	T	T	T	T	C	C	C	C	C	C	C	C	C	C	C	C	C	C	C	C	C	C	C	C	C	C	C	C	C	C	C	C	C	C	C	C	C	C	C	C	C	C
581063	BPP0547	conserved hypothetical protein	ERR380649 to end	C	C	C	C	C	C	C	C	C	C	C	C	C	C	C	C	N	C	C	C	C	C	C	C	C	C	C	C	C	C	C	C	C	C	C	C	C	C	C	C	C	C	C	C	C	C
633227	BPP0599	putative exported protein	SRR10253806 to end	C	C	C	C	C	C	C	C	C	C	C	C	C	C	C	C	C	C	C	C	C	C	C	C	C	C	C	C	C	C	C	C	C	C	C	C	C	C	C	A	A	A	A	A	A	A
670887	BPP0631	enoyl-CoA hydratase/isomerase family protein	SC1-1	T	T	T	T	T	T	T	T	T	T	T	T	T	T	C	C	C	T	T	T	T	T	T	T	T	T	T	T	T	T	T	T	T	T	T	T	T	T	T	T	T	T	T	T	T	T
745562	BPP0706	putative transcriptional regulator	SRR13259121 to end	T	T	T	T	T	T	T	T	T	C	C	C	C	C	C	C	C	C	C	C	C	C	C	C	C	C	C	C	C	C	C	C	C	C	C	C	C	C	C	C	C	C	C	C	C	C
768390	intergenic		ERR2854573 to end	A	A	A	A	A	A	A	A	A	A	A	A	A	A	A	A	A	A	A	A	A	A	A	A	A	A	A	A	A	A	A	A	A	A	A	A	A	A	A	A	A	A	A	A	A	A
835112	BPP0781	putative ABC transporter permease protein	SRR13259121 to end	C	C	C	C	C	C	C	C	C	T	T	T	T	T	T	T	T	T	T	T	T	T	T	T	T	T	T	T	T	T	T	T	T	T	T	T	T	T	T	T	T	T	T	T	T	T
845892	BPP0790	probable glycosyltransferase	134-721	C	C	C	C	C	C	C	C	C	C	C	C	C	C	T	T	C	C	C	C	C	C	C	C	C	C	C	C	C	C	C	C	C	C	C	C	C	C	C	C	C	C	C	C	C	C
886635	BPP0822	autotransporter	134-721	G	G	G	G	G	G	G	G	G	G	G	G	G	G	A	A	N	G	G	G	G	G	G	G	G	G	G	G	G	G	G	G	G	G	G	G	G	G	G	G	G	G	G	G	G	G
899071	intergenic		SC1-1	T	T	T	T	T	T	T	T	T	T	T	T	T	T	C	C	C	T	T	T	T	T	T	T	T	T	T	T	T	T	T	T	T	T	T	T	T	T	T	T	T	T	T	T	T	T
934619	brkB	serum resistance protein	SRR13259121 to end	T	T	T	T	T	T	T	T	T	C	C	C	C	C	C	C	C	C	C	C	C	C	C	C	C	C	C	C	C	C	C	C	C	C	C	C	C	C	C	C	C	C	C	C	C	C
1147248	BPP1072	putative membrane transport protein (pseudogene)	SC1-1	C	C	C	C	C	C	C	C	C	C	C	C	C	C	T	T	T	C	C	C	C	C	C	C	C	C	C	C	C	C	C	C	C	C	C	C	C	C	C	C	C	C	C	C	C	C
1254386	BPP1170	conserved hypothetical protein	SC1-1	A	A	A	A	A	A	A	A	A	A	A	A	A	A	G	G	G	A	A	A	A	A	A	A	A	A	A	A	A	A	A	A	A	A	A	A	A	A	A	A	A	A	A	A	A	A
1284365	BPP1208	conserved hypothetical protein	SC1-1	T	T	T	T	T	T	T	T	T	T	T	T	T	T	C	C	C	T	T	T	T	T	T	T	T	T	T	T	T	T	T	T	T	T	T	T	T	T	T	T	T	T	T	T	T	T
1345743	BPP1249	putative membrane protein	SRR10258105 to end	T	T	T	T	T	T	T	T	G	G	G	G	G	G	G	G	N	G	G	G	G	G	G	G	G	G	G	G	G	G	G	G	G	G	G	G	G	G	G	G	G	G	G	G	G	G
1485728	BPP1384	putative exported protein	SRR10253806 to end	G	G	G	G	G	G	G	G	G	G	G	G	G	G	G	G	G	G	G	G	G	G	G	G	G	G	G	G	G	G	G	G	G	G	G	G	G	G	G	C	C	C	C	C	C	C
1524915	intergenic		Clade-1	A	A	A	A	A	A	A	A	A	A	C	C	C	C	C	C	C	C	C	C	C	C	C	C	C	C	C	C	C	C	C	A	A	A	A	A	A	A	A	A	A	A	A	A	A	A
1670355	BPP1564	putative glutamine-binding periplasmic protein precursor (pseudogene)	SC1-1	T	T	T	T	T	T	T	T	T	T	T	T	T	T	C	C	C	T	T	T	T	T	T	T	T	T	T	T	T	T	T	T	T	T	T	T	T	T	T	T	T	T	T	T	T	T
1713080	BPP1606	putative racemase	ERR2854573 to end	A	A	A	A	A	A	A	A	A	A	A	A	A	A	A	A	N	A	A	A	A	A	A	A	A	A	A	A	A	A	A	A	A	A	A	A	A	A	A	A	A	A	A	A	A	A
1724458	BPP1615	putative membrane protein	SRR13259121 to end	T	T	T	T	T	T	T	T	T	C	C	C	C	C	C	C	C	C	C	C	C	C	C	C	C	C	C	C	C	C	C	C	C	C	C	C	C	C	C	C	C	C	C	C	C	C
1783336	intergenic		SRR10249907 to end	G	G	G	G	G	G	G	G	G	G	G	G	G	G	G	G	G	G	G	G	G	G	G	G	G	G	G	G	G	G	G	G	G	G	G	G	G	G	G	G	G	G	G	G	G	G
1797528	BPP1688	putative inner membrane transport permease	SC1-1	T	T	T	T	T	T	T	T	T	T	T	T	T	T	C	C	C	T	T	T	T	T	T	T	T	T	T	T	T	T	T	T	T	T	T	T	T	T	T	T	T	T	T	T	T	T
1866026	BPP1741	putative binding-protein-dependent transport protein	ERR380649 to end	C	C	C	C	C	C	C	C	C	C	C	C	C	C	C	C	C	C	C	C	C	C	C	C	C	C	C	C	C	C	C	C	C	C	C	C	C	C	C	C	C	C	C	C	C	C
1870097	intergenic	Promoter BPP1746	SRR10253797 to end	C	C	C	C	C	C	C	C	C	C	C	C	C	C	C	C	C	C	C	C	C	C	C	C	C	C	C	C	C	C	C	C	C	C	C	C	C	C	C	C	C	C	C	C	C	C
1889834	acpS	putative holo-[acyl-carrier protein] synthase	Clade-1	T	T	T	T	T	T	T	T	T	T	C	C	C	C	C	C	C	C	C	C	C	C	C	C	C	C	C	C	C	C	C	T	T	T	T	T	T	T	T	T	T	T	T	T	T	T
1910674	BPP1784	putative inner membrane protein	SRR10253841 to end	G	G	G	G	G	G	G	G	G	G	G	G	G	G	G	G	G	G	G	G	G	G	G	G	G	G	G	G	G	G	G	G	G	G	G	G	G	G	G	G	G	G	G	G	G	G
2040235	BPP1905	putative exported protein	SRR10253845 to end	G	G	G	G	G	G	G	G	G	G	G	G	G	G	G	G	G	G	G	G	G	G	G	G	G	G	G	G	G	G	G	G	G	G	G	G	G	G	G	G	G	G	G	G	G	G
2191719	lolD	lipoprotein releasing system ATP-binding protein	Clade-2	C	C	C	C	C	C	C	C	C	C	C	C	C	C	C	C	C	C	C	C	C	C	C	C	C	C	C	C	C	C	C	T	T	T	T	T	T	T	T	T	T	T	T	T	T	T
2263483	intergenic		SRR13259121 to end	T	T	T	T	T	T	T	T	T	C	C	C	C	C	C	C	C	C	C	C	C	C	C	C	C	C	C	C	C	C	C	C	C	C	C	C	C	C	C	C	C	C	C	C	C	C
2277650	BPP2128	Putative ABC transport system, integral membrane protein	SC1-1	A	A	A	A	A	A	A	A	A	A	A	A	A	A	G	G	G	A	A	A	A	A	A	A	A	A	A	A	A	A	A	A	A	A	A	A	A	A	A	A	A	A	A	A	A	A
2285894	BPP2138	putative exported protein	Clade-1	T	T	T	T	T	T	T	T	T	T	C	C	C	C	C	C	C	C	C	C	C	C	C	C	C	C	C	C	C	C	C	T	T	T	T	T	T	T	T	T	T	T	T	T	T	T
2359609	BPP2209	Putative oxidoreductase (pseudogene)	ERR2854573 to end	C	C	C	C	C	C	C	C	C	C	C	C	C	C	C	C	C	C	C	C	C	C	C	C	C	C	C	C	C	C	C	C	C	C	C	C	C	C	C	C	C	C	C	C	C	C
2424205	BPP2276	probable methyltransferase	134-721	G	G	G	G	G	G	G	G	G	G	G	G	G	G	A	A	G	G	G	G	G	G	G	G	G	G	G	G	G	G	G	G	G	G	G	G	G	G	G	G	G	G	G	G	G	G
2476678	intergenic		SRR13259121 to end	C	C	C	C	C	C	C	C	C	G	G	G	G	G	G	G	N	G	G	G	G	G	G	G	G	G	G	G	G	G	G	G	G	G	G	G	G	G	G	G	G	G	G	G	G	G
2482713	BPP2333	putative flavocytochrome	SC2-2	T	T	T	T	T	T	T	T	T	T	T	T	T	T	T	T	T	T	T	T	T	T	T	T	T	T	T	T	T	T	T	T	T	C	C	C	C	C	C	C	C	C	C	C	C	C
2488800	BPP2337	putative sulfatase	SC1-1	A	A	A	A	A	A	A	A	A	A	A	A	A	A	G	G	G	A	A	A	A	A	A	A	A	A	A	A	A	A	A	A	A	A	A	A	A	A	A	A	A	A	A	A	A	A
2550180	BPP2385	putative lipoprotein	Clade-2	T	T	T	T	T	T	T	T	T	T	T	T	T	T	T	T	T	T	T	T	T	T	T	T	T	T	T	T	T	T	T	G	G	G	G	G	G	G	G	G	G	G	G	G	G	G
2580381	intergenic		Clade-1	G	G	G	G	G	G	G	G	G	G	A	A	A	A	A	A	A	A	A	A	A	A	A	A	A	A	A	A	A	A	A	G	G	G	G	G	G	G	G	G	G	G	G	G	G	G
2654481	BPP2476	hypothetical protein	IR134	T	T	T	T	T	T	T	T	T	T	T	T	T	T	A	T	N	T	T	T	T	T	T	T	T	T	T	T	T	T	T	T	T	T	T	T	T	T	T	T	T	T	T	T	T	T
2699943	BPP2505	conserved hypothetical protein	134-721	C	C	C	C	C	C	C	C	C	C	C	C	C	C	G	G	C	C	C	C	C	C	C	C	C	C	C	C	C	C	C	C	C	C	C	C	C	C	C	C	C	C	C	C	C	C
2796401	intergenic		SC1-1	C	C	C	C	C	C	C	C	C	C	C	C	C	C	G	G	G	C	C	C	C	C	C	C	C	C	C	C	C	C	C	C	C	C	C	C	C	C	C	C	C	C	C	C	C	C
2814248	BPP2616	putative integral membrane protein	134-721	T	T	T	T	T	T	T	T	T	T	T	T	T	T	C	C	N	T	T	T	T	T	T	T	T	T	T	T	T	T	T	T	T	T	T	T	T	T	T	T	T	T	T	T	T	T
2814848	pyrB	aspartate transcarbamoylase	134-721	A	A	A	A	A	A	A	A	A	A	A	A	A	A	G	G	N	A	A	A	A	A	A	A	A	A	A	A	A	A	A	A	A	A	A	A	A	A	A	A	A	A	A	A	A	A
2822154	fabG	probable 3-oxoacyl-[acyl-carrier protein] reductase	Clade-2	G	G	G	G	G	G	G	G	G	G	G	G	G	G	G	G	G	G	G	G	G	G	G	G	G	G	G	G	G	G	G	A	A	A	A	A	A	A	A	A	A	A	A	A	A	A
2915618	BPP2720	putative monooxygenase	Clade-2	A	A	A	A	A	A	A	A	A	A	A	A	A	A	A	A	A	A	A	A	A	A	A	A	A	A	A	A	A	A	A	G	G	G	G	G	G	G	G	G	G	G	G	G	G	G
2982548	BPP2783	carboxymethylenebutenolidase	SC1-1	A	A	A	A	A	A	A	A	A	A	A	A	A	A	G	G	G	A	A	A	A	A	A	A	A	A	A	A	A	A	A	A	A	A	A	A	A	A	A	A	A	A	A	A	A	A
3074096	BPP2871	putative exported protein	SRR10253819 to end	G	G	G	G	G	G	G	G	G	G	G	G	N	G	G	G	N	N	G	G	G	G	G	G	G	G	G	G	G	G	G	N	G	G	G	G	G	G	G	G	G	G	G	G	G	G
3076647	BPP2874	putative general secretion pathway protein	ERR2854573 to end	C	C	C	C	C	C	C	C	C	C	C	C	C	C	C	C	C	C	C	C	C	C	C	C	C	C	C	C	C	C	C	C	C	C	C	C	C	C	C	C	C	C	C	C	C	C
3098978	intergenic		SC1-1	A	A	A	A	A	A	A	A	A	A	A	A	A	A	G	G	G	A	A	A	A	A	A	A	A	A	A	A	A	A	A	A	A	A	A	A	A	A	A	A	A	A	A	A	A	A
3120368	BPP2903	putative membrane protein	SC2-2	G	G	G	G	G	G	G	G	G	G	G	G	G	G	G	G	G	G	G	G	G	G	G	G	G	G	G	G	G	G	G	G	G	A	A	A	A	A	A	A	A	A	A	A	A	A
3129317	BPP2915	putative exported protein	SRR13259121 to end	G	G	G	G	G	G	G	G	G	C	C	C	C	C	C	C	N	N	C	C	C	C	C	C	C	C	C	C	C	C	C	C	C	C	C	C	C	C	C	C	C	C	C	C	C	C
3199202	BPP2975	putative autotransporter	Clade-2	T	T	T	T	T	T	T	T	T	T	T	T	T	T	T	T	T	T	T	T	T	T	T	T	T	T	T	T	T	T	T	C	C	C	C	C	C	C	C	C	C	C	C	C	C	C
3230527	BPP3004	putative cytochrome C	IR134	A	A	A	A	A	A	A	A	A	A	A	A	A	A	G	A	A	A	A	A	A	A	A	A	A	A	A	A	A	A	A	A	A	A	A	A	A	A	A	A	A	A	A	A	A	A
3240120	oplaH	5-oxoprolinase	SC1-1	C	C	C	C	C	C	C	C	C	C	C	C	C	C	A	A	A	C	C	C	C	C	C	C	C	C	C	C	C	C	C	C	C	C	C	C	C	C	C	C	C	C	C	C	C	C
3405625	BPP3165	putative exported protein (pseudogene)	Clade-2	G	G	G	G	G	G	G	G	G	G	G	G	G	G	G	G	G	G	G	G	G	G	G	G	G	G	G	G	G	G	G	T	T	T	T	T	T	T	T	T	T	T	T	T	T	T
3464119	odhL	2-oxoglutarate dehydrogenase complex, E3 component	ERR2854573 to end	G	G	G	G	G	G	G	G	G	G	G	G	G	G	G	G	G	G	G	G	G	G	G	G	G	G	G	G	G	G	G	G	G	G	G	G	G	G	G	G	G	G	G	G	G	G
3494828	intergenic		SRR10253806 to end	G	G	G	G	G	G	G	G	G	G	G	G	G	G	G	G	G	G	G	G	G	G	G	G	G	G	G	G	G	G	G	G	G	G	G	G	G	G	G	A	A	A	A	A	A	A
3502382	BPP3246	putative periplasmic protein	SC2-2	G	G	G	G	G	G	G	G	G	G	G	G	G	G	G	G	G	G	G	G	G	G	G	G	G	G	G	G	G	G	G	G	G	T	T	T	T	T	T	T	T	T	T	T	T	T
3513428	BPP3257	putative transport protein	ERR380649 to end	G	G	G	G	G	G	G	G	G	G	G	G	G	G	G	G	G	G	G	G	G	G	G	G	G	G	G	G	G	G	G	G	G	G	G	G	G	G	G	G	G	G	G	G	G	G
3521939	BPP3264	putative transcriptional regulator	SC1-1	T	T	T	T	T	T	T	T	T	T	T	T	T	T	C	C	C	T	T	T	T	T	T	T	T	T	T	T	T	T	T	T	T	T	T	T	T	T	T	T	T	T	T	T	T	T
3522420	intergenic		SC1-1	A	A	A	A	A	A	A	A	A	A	A	A	A	A	G	G	G	A	A	A	A	A	A	A	A	A	A	A	A	A	A	A	A	A	A	A	A	A	A	A	A	A	A	A	A	A
3548701	BPP3290	conserved hypothetical protein	SRR10258105 to end	A	A	A	A	A	A	A	A	C	C	C	C	C	C	C	C	C	C	C	C	C	C	C	C	C	C	C	C	C	C	C	C	C	C	C	C	C	C	C	C	C	C	C	C	C	C
3553259	rnC	ribonuclease III	Clade-2	G	G	G	G	G	G	G	G	G	G	G	G	G	G	G	G	G	G	G	G	G	G	G	G	G	G	G	G	G	G	G	A	A	A	A	A	A	A	A	A	A	A	A	A	A	A
3553813	rnC	ribonuclease III	SRR13259121 to end	C	C	C	C	C	C	C	C	C	T	T	T	T	T	T	T	T	T	T	T	T	T	T	T	T	T	T	T	T	T	T	T	T	T	T	T	T	T	T	T	T	T	T	T	T	T
3581182	trpB	tryptophan synthase beta chain	134-721	G	G	G	G	G	G	G	G	G	G	G	G	G	G	T	T	G	G	G	G	G	G	G	G	G	G	G	G	G	G	G	G	G	G	G	G	G	G	G	G	G	G	G	G	G	G
3633118	BPP3371	putative acetolactate synthase large subunit	Clade-1	A	A	A	A	A	A	A	A	A	A	G	G	G	G	G	G	N	G	G	G	G	G	G	G	G	G	G	G	G	G	G	A	A	A	A	A	A	A	A	A	A	A	A	A	A	A
3639542	intergenic		SRR13259121 to end	A	A	A	A	A	A	A	A	A	C	C	C	C	C	C	C	N	C	C	C	C	C	C	C	C	C	C	C	C	C	C	C	C	C	C	C	C	C	C	C	C	C	C	C	C	C
3688208	BPP3417	probable short-chain dehydrogenase	SRR13259121 to end	C	C	C	C	C	C	C	C	C	T	T	T	T	T	T	T	T	T	T	T	T	T	T	T	T	T	T	T	T	T	T	T	T	T	T	T	T	T	T	T	T	T	T	T	T	T
3748337	kdpA	potassium-transporting ATPase A chain	SRR10253791 to end	C	C	C	C	C	C	C	C	C	C	C	C	C	C	C	C	C	C	C	C	C	C	C	C	C	C	C	C	C	C	C	C	C	C	C	C	C	C	C	C	C	C	C	C	C	C
3812100	BPP3526	probable MerR-family transcriptional regulator	134-721	G	G	G	G	G	G	G	G	G	G	G	G	G	G	A	A	G	G	G	G	G	G	G	G	G	G	G	G	G	G	G	G	G	G	G	G	G	G	G	G	G	G	G	G	G	G
3821014	intergenic	promoter BPP3535	SRR10253864 to end	T	T	T	T	T	T	T	T	T	T	T	T	T	T	T	T	T	T	T	T	T	T	T	T	T	T	T	T	T	T	T	T	T	T	T	T	T	T	T	T	T	T	T	T	T	T
3825954	BPP3541	conserved hypothetical protein	Clade-1	A	A	A	A	A	A	A	A	A	A	G	G	G	G	G	G	G	G	G	G	G	G	G	G	G	G	G	G	G	G	G	A	A	A	A	A	A	A	A	A	A	A	A	A	A	A
3905987	BPP3612	putative oxidoreductase	Clade-2	G	G	G	G	G	G	G	G	G	G	G	G	N	G	G	G	N	N	G	G	G	G	G	G	G	G	G	G	G	G	G	N	A	A	A	A	A	A	N	A	A	A	A	N	A	A
3908957			134-721	T	T	T	T	T	T	T	T	T	T	T	T	T	T	C	C	N	T	T	T	T	T	T	T	T	T	T	T	T	T	T	T	T	T	T	T	T	T	T	T	T	T	T	T	T	T
3975751	BPP3677	probable ABC transporter, ATP-binding protein	SRR13259121 to end	T	T	T	T	T	T	T	T	T	C	C	C	C	C	C	C	C	C	C	C	C	C	C	C	C	C	C	C	C	C	C	C	C	C	C	C	C	C	C	C	C	C	C	C	C	C
3997045	BPP3697	putative dioxygenase	SC1-1	A	A	A	A	A	A	A	A	A	A	A	A	A	A	C	C	C	A	A	A	A	A	A	A	A	A	A	A	A	A	A	A	A	A	A	A	A	A	A	A	A	A	A	A	A	A
4000140	BPP3700	putative exported protein	SC1-1	A	A	A	A	A	A	A	A	A	A	A	A	A	A	G	G	G	A	A	A	A	A	A	A	A	A	A	A	A	A	A	A	A	A	A	A	A	A	A	A	A	A	A	A	A	A
4035668	BPP3732	putative integral membrane protein	SRR10253797 to end	T	T	T	T	T	T	T	T	T	T	T	T	T	T	T	T	T	T	T	T	T	T	T	T	T	T	T	T	T	T	T	T	T	T	T	T	T	T	T	T	T	T	T	T	T	T
4053968	ddlB	D-alanine--D-alanine ligase B	Clade-1	T	T	T	T	T	T	T	T	T	T	C	C	C	C	C	C	C	C	C	C	C	C	C	C	C	C	C	C	C	C	C	T	T	T	T	T	T	T	T	T	T	T	T	T	T	T
4127281	BPP3812	putative membrane protein	SRR13259121 to end	A	A	A	A	A	A	A	A	A	G	G	G	G	G	G	G	G	G	G	G	G	G	G	G	G	G	G	G	G	G	G	N	G	G	G	G	G	G	G	G	G	G	G	G	G	G
4257634	thiD	phosphomethylpyrimidine kinase	Clade-2	G	G	G	G	G	G	G	G	G	G	G	G	G	G	G	G	G	G	G	G	G	G	G	G	G	G	G	G	G	G	G	A	A	A	A	A	A	A	A	A	A	A	A	A	A	A
4319334	BPP3984	putative outer membrane protein	134-721	G	G	G	G	G	G	G	G	G	G	G	G	G	G	A	A	G	G	G	G	G	G	G	G	G	G	G	G	G	G	G	G	G	G	G	G	G	G	G	G	G	G	G	G	G	G
4384942	BPP4050	putative Sodium:sulfate symportert	SRR13259121 to end	A	A	A	A	A	A	A	A	A	C	C	C	C	C	C	C	C	C	C	C	C	C	C	C	C	C	C	C	C	C	C	C	C	C	C	C	C	C	C	C	C	C	C	C	C	C
4425732	intergenic		ERR380649 to end	G	G	G	G	G	G	G	G	G	G	G	G	G	G	G	G	G	G	G	G	G	G	G	G	G	G	G	G	G	G	G	G	G	G	G	G	G	G	G	G	G	G	G	G	G	G
4471644	atpG	ATP synthase gamma chain	SC1-1	A	A	A	A	A	A	A	A	A	A	A	A	A	A	G	G	G	A	A	A	A	A	A	A	A	A	A	A	A	A	A	A	A	A	A	A	A	A	A	A	A	A	A	A	A	A
4529373	BPP4198	putative exported protein	ERR380649 to end	C	C	C	C	C	C	C	C	C	C	C	C	C	C	C	C	C	C	C	C	C	C	C	C	C	C	C	C	C	C	C	C	C	C	C	C	C	C	C	C	C	C	C	C	C	C
4590041	BPP4252	conserved hypothetical protein	SC1-1	T	T	T	T	T	T	T	T	T	T	T	T	T	T	G	G	G	T	T	T	T	T	T	T	T	T	T	T	T	T	T	T	T	T	T	T	T	T	T	T	T	T	T	T	T	T
4597218	intergenic		SRR13259121 to end	A	A	A	A	A	A	A	A	A	G	G	G	G	G	G	G	N	G	G	G	G	G	G	G	G	G	G	G	G	G	G	G	G	G	G	G	G	G	G	G	G	G	G	G	G	G
4617965	intergenic	promoter petA	134-721	G	G	G	G	G	G	G	G	G	G	G	G	G	G	A	A	G	G	G	G	G	G	G	G	G	G	G	G	G	G	G	G	G	G	G	G	G	G	G	G	G	G	G	G	G	G
4643642	BPP4312	putative membrane protein	SC2-2	G	G	G	G	G	G	G	G	G	G	G	G	G	G	G	G	G	G	G	G	G	G	G	G	G	G	G	G	G	G	G	G	G	A	A	A	A	A	A	A	A	A	A	A	A	A
[truncated: 58 more columns]
